# Supplementary material for: Identification of a drought stress response module in tomato plants commonly induced by fungal endophytes that confer increased drought tolerance
Source: Plant Mol Biol. 2024 Dec 17;115(1):7. doi: 10.1007/s11103-024-01532-y (PMC11652604; doi:10.1007/s11103-024-01532-y)
Supplement: Supplementary file 3 — Supplementary file3 (XLSX 10 KB) [file 11103_2024_1532_MOESM3_ESM.xlsx]

## Sheet: Sheet1
Supplementary Table S1: Primers used in this study
Name	Sequence (5' - 3')
qPCR_UBI3_Fw	AGTCTTCCGACACCATCGAC
qPCR_UBI3_Rv	GTCGGCAAGAGTACGACCAT
qPCR_HB7_Fw	AACAACGCGAGGAGGTTCAG
qPCR_HB7_Rv	TTGTCGAGGTTGCAATCCGA
qPCR_ABI1_Fw	ACTGCCCATGCCATTAACCA
qPCR_ABI1_Rv	ACCAGAAACGCGATGTCCAT
qPCR_RD26_Fw	CGATCGTCTGGATTCAGCCA
qPCR_RD26_Rv	TATTGACATGCCCCTGAGCC
qPCR_HAI1_Fw	CTCTCATGTGGCGACCAAGT
qPCR_HAI1_Rv	TCCGGTTACGCTCTTGTTCC
