# Supplementary material for: Identification of a drought stress response module in tomato plants commonly induced by fungal endophytes that confer increased drought tolerance
Source: Plant Mol Biol. 2024 Dec 17;115(1):7. doi: 10.1007/s11103-024-01532-y (PMC11652604; doi:10.1007/s11103-024-01532-y)
Supplement: Supplementary file 4 — Supplementary file4 (XLSX 13 KB) [file 11103_2024_1532_MOESM4_ESM.xlsx]

## Sheet: Sheet1
Supplementary Table S2: GO term enrichment analysis
GO_acc	Term_Type	Term	p-value	FDR
GO:0044699	P	single-organism process	3.6e-07	0.00043
GO:0044763	P	single-organism cellular process	4.7e-07	0.00043
GO:0044710	P	single-organism metabolic process	5.7e-06	0.0032
GO:0008152	P	metabolic process	9.4e-06	0.0032
GO:0044281	P	small molecule metabolic process	1.1e-05	0.0032
GO:0050896	P	response to stimulus	1.1e-05	0.0032
GO:0009719	P	response to endogenous stimulus	1.4e-05	0.0032
GO:0071704	P	organic substance metabolic process	1.4e-05	0.0032
GO:0009725	P	response to hormone	1.8e-05	0.0037
GO:1901607	P	alpha-amino acid biosynthetic process	2e-05	0.0037
GO:0001101	P	response to acid chemical	2.6e-05	0.0042
GO:0044237	P	cellular metabolic process	2.8e-05	0.0042
GO:0042221	P	response to chemical	3.5e-05	0.0049
GO:1901605	P	alpha-amino acid metabolic process	3.9e-05	0.0051
GO:0010033	P	response to organic substance	4.8e-05	0.0058
GO:0009737	P	response to abscisic acid	6.4e-05	0.0073
GO:0016053	P	organic acid biosynthetic process	6.9e-05	0.0073
GO:0097305	P	response to alcohol	7.2e-05	0.0073
GO:0009987	P	cellular process	8.1e-05	0.0077
GO:0044283	P	small molecule biosynthetic process	0.00011	0.0096
GO:0008652	P	cellular amino acid biosynthetic process	0.00021	0.018
GO:0006082	P	organic acid metabolic process	0.00025	0.021
GO:0006950	P	response to stress	0.00026	0.021
GO:1901700	P	response to oxygen-containing compound	0.00034	0.026
GO:0006520	P	cellular amino acid metabolic process	0.00047	0.034
GO:0044711	P	single-organism biosynthetic process	0.00058	0.04
GO:0006576	P	cellular biogenic amine metabolic process	0.00071	0.048
GO:0033993	P	response to lipid	0.00084	0.055
GO:0009414	P	response to water deprivation	0.00093	0.059
GO:0044248	P	cellular catabolic process	0.001	0.063
GO:0009415	P	response to water	0.0011	0.066
GO:0044106	P	cellular amine metabolic process	0.0012	0.066
GO:0010035	P	response to inorganic substance	0.0014	0.075
GO:0019752	P	carboxylic acid metabolic process	0.0014	0.075
GO:0009755	P	hormone-mediated signaling pathway	0.0017	0.09
GO:0071310	P	cellular response to organic substance	0.0022	0.11
GO:0046394	P	carboxylic acid biosynthetic process	0.0022	0.11
GO:0006790	P	sulfur compound metabolic process	0.0023	0.11
GO:0009644	P	response to high light intensity	0.0024	0.11
GO:0043436	P	oxoacid metabolic process	0.0025	0.11
GO:0009738	P	abscisic acid-activated signaling pathway	0.0025	0.11
GO:0006470	P	protein dephosphorylation	0.0026	0.11
GO:0009056	P	catabolic process	0.0027	0.12
GO:1901564	P	organonitrogen compound metabolic process	0.0035	0.15
GO:0044238	P	primary metabolic process	0.0037	0.15
GO:0032870	P	cellular response to hormone stimulus	0.0037	0.15
GO:0009628	P	response to abiotic stimulus	0.0041	0.16
GO:0071495	P	cellular response to endogenous stimulus	0.0042	0.16
GO:0071215	P	cellular response to abscisic acid stimulus	0.0046	0.17
GO:0097306	P	cellular response to alcohol	0.0046	0.17
GO:0071229	P	cellular response to acid chemical	0.005	0.18
GO:0070887	P	cellular response to chemical stimulus	0.0058	0.2
GO:0010410	P	hemicellulose metabolic process	0.0061	0.21
GO:0006778	P	porphyrin-containing compound metabolic process	0.0063	0.21
GO:0033013	P	tetrapyrrole metabolic process	0.0066	0.22
GO:0009642	P	response to light intensity	0.0076	0.25
GO:0009308	P	amine metabolic process	0.0077	0.25
GO:0044249	P	cellular biosynthetic process	0.0091	0.29
GO:0044036	P	cell wall macromolecule metabolic process	0.012	0.35
GO:0016311	P	dephosphorylation	0.012	0.35
GO:0002376	P	immune system process	0.012	0.36
GO:0009058	P	biosynthetic process	0.012	0.36
GO:1901565	P	organonitrogen compound catabolic process	0.014	0.39
GO:0010383	P	cell wall polysaccharide metabolic process	0.014	0.39
GO:0009814	P	defense response, incompatible interaction	0.016	0.45
GO:1901575	P	organic substance catabolic process	0.02	0.55
GO:0009664	P	plant-type cell wall organization	0.02	0.55
GO:0044712	P	single-organism catabolic process	0.021	0.55
GO:0071396	P	cellular response to lipid	0.023	0.6
GO:0007154	P	cell communication	0.026	0.68
GO:0006952	P	defense response	0.026	0.68
GO:1901576	P	organic substance biosynthetic process	0.028	0.71
GO:0040007	P	growth	0.028	0.71
GO:0009605	P	response to external stimulus	0.029	0.71
GO:0045229	P	external encapsulating structure organization	0.029	0.71
GO:0016049	P	cell growth	0.03	0.71
GO:0009555	P	pollen development	0.031	0.73
GO:0009267	P	cellular response to starvation	0.035	0.82
GO:1901701	P	cellular response to oxygen-containing compound	0.036	0.83
GO:0071554	P	cell wall organization or biogenesis	0.037	0.85
GO:0006807	P	nitrogen compound metabolic process	0.038	0.86
GO:0051186	P	cofactor metabolic process	0.04	0.89
GO:0071555	P	cell wall organization	0.041	0.89
GO:0055114	P	oxidation-reduction process	0.042	0.89
GO:1901615	P	organic hydroxy compound metabolic process	0.042	0.89
GO:0044264	P	cellular polysaccharide metabolic process	0.042	0.89
GO:0044282	P	small molecule catabolic process	0.043	0.89
GO:0042594	P	response to starvation	0.043	0.89
GO:0006073	P	cellular glucan metabolic process	0.044	0.89
GO:0044042	P	glucan metabolic process	0.044	0.89
GO:0009698	P	phenylpropanoid metabolic process	0.045	0.9
GO:0006796	P	phosphate-containing compound metabolic process	0.048	0.96
GO:0048585	P	negative regulation of response to stimulus	0.05	0.97
GO:0007165	P	signal transduction	0.05	0.97
