# Supplementary material for: Identification of a drought stress response module in tomato plants commonly induced by fungal endophytes that confer increased drought tolerance
Source: Plant Mol Biol. 2024 Dec 17;115(1):7. doi: 10.1007/s11103-024-01532-y (PMC11652604; doi:10.1007/s11103-024-01532-y)
Supplement: Supplementary file 5 — Supplementary file5 (XLSX 12 KB) [file 11103_2024_1532_MOESM5_ESM.xlsx]

## Sheet: Sheet1
Supplementary Table S3: Genes transcriptionally activated in non-inoculated (CTRL) and P. chrysogenum and S. indica inoculated roots of tomato plants under drought stress
	Solanum lycopersicum ID	Arabidopsis thaliana ortholog ID	Gene Name	Differential Expression (log2FC)
				CTRL Drought		P. chrysogenum Drought	S. indica Drought
	Solyc01g095320.3	AT2G46240	BAG6	4.07		4.54	4.55
	Solyc01g096320.3	AT2G46680	HB-7	3.1		3.78	3.97
	Solyc02g081550.3	AT5G15250	FTSH6	2.47		2.43	2.67
	Solyc03g025720.3	AT3G48990	AAE3	2.64		3.11	3.1
	Solyc03g083320.3	AT5G24270	SOS3	-2.86		-3.64	-3.09
	Solyc03g112880.1	AT3G46550	SOS5	-2.25		-3.21	-3.39
	Solyc03g114640.3	AT1G73990	SPPA	1.16		1.55	1.56
	Solyc04g005380.3	AT1G69260	AFP1	5.7		6.75	6.59
	Solyc04g017690.3	AT2G41430	ERD15	1.6		1.68	1.67
	Solyc05g050220.3	AT2G46270	GBF3	2.68		3.51	3.24
	Solyc05g051220.3	AT3G02850	SKOR	1.64		2.46	2.27
	Solyc05g052030.1	AT5G61590	ERF107	-1.4		-2.31	-1.83
	Solyc06g019170.3	AT3G55610	P5CS2	1.23		1.48	1.94
	Solyc06g050500.2	AT2G38310	PYL4	-2.42		-3.08	-2.78
	Solyc06g062380.3	AT5G24780	VSP1	-1.73		-2.19	-2.25
	Solyc06g065440.1	AT1G34370	STOP1	-1.04		-1.68	-1.56
	Solyc06g066770.1	AT1G80440		-3.37		-3.66	-3.47
	Solyc06g076400.3	AT5G59220	HAI1	5.72		6.07	6.19
	Solyc07g014680.3	AT4G10310	HKT1	-2.03		-4.22	-3.67
	Solyc07g040990.3	AT4G26080	ABI1	3.94		4.67	4.49
	Solyc08g008087.1	AT4G11280	ACS6	-2.18		-1.87	-1.67
	Solyc08g062960.3	AT2G26150	HSFA2	4.73		5.14	5.41
	Solyc08g076960.1	AT4G17870	PYR1	-1.82		-3.13	-2.8
	Solyc09g074520.3	AT3G62980	TIR1	-1.06		-1.34	-1.22
	Solyc09g074910.1	AT2G47770	TSPO	2.59		3.11	3.04
	Solyc11g013480.2	AT1G77850	ARF17	1.65		1.74	2.06
	Solyc11g018690.2	AT1G71960	ABCG25	1.01		1.46	1.44
	Solyc11g069190.2	AT5G60450	ARF4	-1.59		-2.03	-1.83
	Solyc12g013620.2	AT4G27410	RD26	7.79		8.65	8.34
	Solyc12g096590.2	AT2G44050	COS1	-1.11		-1.44	-1.63
